# Supplementary material for: Theoretically optimal forms for very long-span bridges under gravity loading
Source: Proc Math Phys Eng Sci. 2018 Sep 19;474(2217):20170726. doi: 10.1098/rspa.2017.0726 (PMC6189590; doi:10.1098/rspa.2017.0726)
Supplement: Reference Solutions [file rspa20170726supp1.zip › Reference Solutions/README.txt]

This folder contains geometrical details for the highest resolution solutions used for extrapolating the volumes (n_x = 600).
For each span considered, there is a data file containing all elements with non-zero cross sectional areas, with the format:
x-coordinate nodeA, y-coordinate nodeA, x-coordinate nodeB, y-coordinate nodeB, equivalent cross sectional area.
The equivelent cross sectional area is equal to q*L/sigma.

There is also a graphical representation of the form of each span. To produce manageable files, these have been filtered to remove the smallest elements.
