# Supplementary material for: Theoretically optimal forms for very long-span bridges under gravity loading
Source: Proc Math Phys Eng Sci. 2018 Sep 19;474(2217):20170726. doi: 10.1098/rspa.2017.0726 (PMC6189590; doi:10.1098/rspa.2017.0726)
Supplement: Geometry Optimized Solutions [file rspa20170726supp2.zip]

Archive with 21 entries (15 files):
- Geometry Optimized Solutions/
- Geometry Optimized Solutions/a GO Reference/
- Geometry Optimized Solutions/a GO Reference/1km.txt
- Geometry Optimized Solutions/a GO Reference/2point5km.txt
- Geometry Optimized Solutions/a GO Reference/5km.txt
- Geometry Optimized Solutions/b Three Pylon/
- Geometry Optimized Solutions/b Three Pylon/1km.txt
- Geometry Optimized Solutions/b Three Pylon/2pt5km.txt
- Geometry Optimized Solutions/b Three Pylon/5km.txt
- Geometry Optimized Solutions/c Two Pylon/
- Geometry Optimized Solutions/c Two Pylon/1km.txt
- Geometry Optimized Solutions/c Two Pylon/2pt5km.txt
- Geometry Optimized Solutions/c Two Pylon/5km.txt
- Geometry Optimized Solutions/d Cable Stayed/
- Geometry Optimized Solutions/d Cable Stayed/1km.txt
- Geometry Optimized Solutions/d Cable Stayed/2point5km.txt
- Geometry Optimized Solutions/d Cable Stayed/5km.txt
- Geometry Optimized Solutions/e Suspension/
- Geometry Optimized Solutions/e Suspension/1km.txt
- Geometry Optimized Solutions/e Suspension/2point5km.txt
- Geometry Optimized Solutions/e Suspension/5km.txt
