# Supplementary material for: Theoretically optimal forms for very long-span bridges under gravity loading
Source: Proc Math Phys Eng Sci. 2018 Sep 19;474(2217):20170726. doi: 10.1098/rspa.2017.0726 (PMC6189590; doi:10.1098/rspa.2017.0726)
Supplement: Geometry Optimized Solutions [file rspa20170726supp2.zip › Geometry Optimized Solutions/a GO Reference/1km.txt]

///////////////////
//// Node Data ////
///////////////////
Node No.	X coord		Y coord
1			0			0
2			0			64.219386
3			0			100.1882515
4			0			138.7370345
5			0			171.444998
6			0			204.138055
7			0			236.6181255
8			0			260.950947
9			0			290.794431
10			0			328.8186215
11			0			351.5793125
12			33.3333335	0
13			56.694675	342.8275545
14			66.666665	0
15			100			0
16			133.333335	0
17			132.2065105	24.9180845
18			113.425912	233.352679
19			127.5305955	301.7972835
20			98.845511	335.265726
21			166.666665	0
22			167.257321	199.6048415
23			200			0
24			182.00452	300.1930245
25			233.333335	0
26			233.333335	20.6511755
27			247.6033335	71.6377005
28			217.899454	275.6921475
29			266.666665	0
30			260.5233095	116.095455
31			258.8697755	237.977921
32			300			0
33			333.333335	0
34			366.666665	0
35			400	0
36			433.333335	0
37			466.666665	0
38			500			0
39			26.3019955	165.2953405
40			31.6799315	197.5394925
41			37.202234	229.548474
42			41.331038	253.527222
43			52.7387615	320.422806
44			27.4966845	9.0911435
45			93.9886985	17.6601025
46			88.4684675	182.3262035
47			102.8142925	211.476996
48			151.2406265	181.3121865
49			90.3252395	29.0825725
50			127.9928685	38.4704695
51			160.2205705	46.6328765
52			192.322855	55.07546
53			224.277776	63.870524
54			203.9751345	257.7836045
55			237.945466	105.230249
56			221.2473805	138.1753775
57			243.727697	221.0283255
58			166.666665	14.2979575
59			200			17.3892885
60			213.6296645	148.40404
61			195.4032705	132.2270385
62			86.704157	47.0196735
63			200.672495	125.110081
64			123.0320815	60.2504255
65			154.001095	71.82192
66			215.3570155	95.8701645
67			184.7796805	83.7107865
68			46.3721625	282.93675
69			74.7793375	66.3542135
70			94.4172235	8.4329745
71			60.76767	79.467488
72			40.455308	90.4362365
73			48.1429535	42.707486
74			38.226278	51.6022635
75			53.31204	35.270811
76			60.411646	11.7838
77			26.7532745	57.1984715
78			35.5771975	92.055402
79			146.4590595	185.8195855
80			80.1233395	186.5503925
81			161.641598	204.795575
82			56.3457235	82.5351255
83			133.333335	11.268089
84			92.482887	216.589511
85			11.7054995	15.2535075
86			84.9757185	109.443397
87			83.7171905	53.363164
88			55.1500545	126.059793
89			101.7267615	239.076678
90			103.52892	92.056879
91			75.8088255	115.7941195
92			180.271496	228.044564
93			105.594951	134.955015
94			113.0837555	266.6417015
95			116.7810885	73.3091625
96			92.387909	144.0778175
97			127.998254	114.008888
98			67.678202	156.3242055
99			23.3379485	24.212327
100			244.93669	153.4582935
101			126.093874	160.4556675
102			144.9392835	90.4514435
103			45.012456	129.422952
104			108.8592615	172.331754
105			152.3013835	136.013769
106			53.0497745	161.1629735
107			125.2220545	200.417518
108			176.4245495	157.965236
109			137.43374	221.432194
110			172.9075925	107.7443675
111			194.3581185	174.3974295
112			61.0540625	192.8539885
113			152.408554	247.194898
114			216.3138855	194.5691045
115			69.0523705	224.3308715
116			171.366665	280.141683
117			75.0672895	247.8929535
118			82.494547	276.776176
119			92.1488725	313.539539
//////////////////////
//// Element Data ////
//////////////////////
Node1	Node2
1		12
1		14
2		3
3		4
4		5
5		6
6		7
7		8
8		9
9		10
10		11
11		13
13		20
14		15
108		105
20		24
24		28
25		26
27		29
114		100
114		34
28		31
29		38
30		32
100		33
31		38
32		38
33		38
34		38
35		38
36		38
37		38
85		1
78		77
77		72
88		72
103		78
106		103
112		106
85		77
115		112
117		115
118		117
119		118
39		40
40		41
41		42
68		42
68		43
43		13
99		75
87		75
99		85
73		69
90		69
82		74
91		82
96		91
104		96
76		44
76		45
45		17
95		87
107		104
85		74
98		88
46		47
47		18
98		80
84		80
89		84
94		89
94		19
119		20
76		70
83		70
75		62
64		62
65		64
67		65
86		71
93		86
101		93
48		22
109		107
113		109
83		58
59		58
67		66
74		71
101		79
81		79
92		81
59		26
49		50
50		51
51		52
52		53
53		27
92		54
54		28
66		55
55		30
77		2
77		74
78		3
103		4
103		88
5		39
106		39
6		40
112		40
7		41
115		41
8		42
117		42
68		9
118		68
10		43
119		43
99		44
99		73
102		95
110		102
97		90
105		97
111		108
114		111
57		31
74		73
75		73
78		72
82		72
82		71
71		69
87		69
91		88
91		86
90		86
106		98
98		96
112		80
80		46
104		46
115		84
84		47
107		47
117		89
89		18
118		94
119		19
76		14
76		75
87		62
62		49
49		45
70		45
70		15
95		90
95		64
64		50
50		17
96		93
97		93
102		97
116		113
104		101
105		101
113		94
83		16
83		17
110		63
102		65
65		51
110		105
110		67
107		79
79		48
108		48
116		24
109		18
109		81
81		22
113		92
116		19
58		21
67		52
59		52
108		61
63		61
66		63
111		22
111		60
114		92
59		23
63		56
100		56
66		53
53		26
60		56
56		55
55		27
116		54
57		54
100		30
57		35
57		36
57		37
1		2
12		44
51		58
114		57
