# Supplementary material for: Theoretically optimal forms for very long-span bridges under gravity loading
Source: Proc Math Phys Eng Sci. 2018 Sep 19;474(2217):20170726. doi: 10.1098/rspa.2017.0726 (PMC6189590; doi:10.1098/rspa.2017.0726)
Supplement: Geometry Optimized Solutions [file rspa20170726supp2.zip › Geometry Optimized Solutions/a GO Reference/2point5km.txt]

///////////////////
//// Node Data ////
///////////////////
Node No.	X coord		Y coord
1			0			0
2			0			83.1216575
3			0			165.0206365
4			0			246.3017655
5			0			326.2320745
6			0			405.304629
7			0			484.914369
8			0			563.3965665
9			0			640.8922405
10			0			730.322533
11			0			817.117542
12			0			866.516007
13			83.333335	0
14			67.85789	72.0225975
15			82.594114	142.795068
16			119.3260255	215.4310645
17			115.404867	305.167587
18			105.401889	391.248948
19			114.9162775	470.9973195
20			97.801104	554.721931
21			147.207054	623.6677695
22			154.9285195	715.8147825
23			141.3067825	804.7231575
24			145.806845	854.1152975
25			166.666665	0
26			143.693812	81.6842725
27			156.4036005	281.685393
28			144.115428	420.2368085
29			192.397232	529.490334
30			250			0
31			231.421685	86.9800595
32			272.512113	166.2441275
33			216.8977675	244.0227245
34			224.1806	430.0473825
35			182.705317	700.5599415
36			333.333335	0
37			298.6513645	136.3461405
38			285.031116	160.1098585
39			311.58056	262.107831
40			289.473353	390.8614915
41			282.13272	487.8367015
42			287.640916	572.918697
43			305.0892085	668.552307
44			279.0887125	768.07891
45			289.8307215	816.6521925
46			416.666665	0
47			384.955583	139.867223
48			458.205619	147.138892
49			409.6918175	263.969874
50			381.3876005	305.623665
51			373.642819	422.7289795
52			414.3790005	490.0413725
53			353.0457965	625.446543
54			500			0
55			470.5032915	142.1164325
56			457.96723	177.771559
57			426.386349	241.506663
58			487.3100295	290.2134125
59			523.794368	375.7775585
60			472.956667	535.6384875
61			443.074638	589.53169
62			411.0114035	706.9437385
63			430.7952855	752.5458095
64			583.33335	0
65			569.633886	85.708751
66			618.685006	204.644615
67			594.6189815	392.020641
68			567.3718305	478.848213
69			535.0813565	619.997483
70			548.8409585	672.474418
71			666.66665	0
72			661.189589	269.3110295
73			643.1945545	373.9244265
74			619.785059	540.072376
75			658.7368515	569.991365
76			750	0
77			833.33335	0
78			916.66665	0
79			1000	0
80			1083.33335	0
81			1166.66665	0
82			1250	0
83			40.410829	42.9056705
84			30.5523045	52.8083755
85			29.702584	53.6615855
86			79.484462	143.6405675
87			22.871835	60.4728935
88			56.653631	149.8001665
89			84.8728285	224.37813
90			111.376098	294.4982265
91			17.6830735	65.6484805
92			41.4384595	153.8648515
93			62.018106	230.2553665
94			83.7355565	310.9471505
95			81.5887405	302.973179
96			16.3455445	66.9848115
97			37.771618	154.8416735
98			56.520483	231.6728165
99			76.1874295	312.3164285
100			74.4051825	305.0179195
101			95.7917595	392.5222585
102			12.481302	70.8346125
103			69.8420925	395.9788635
104			83.747456	474.76597
105			15.924082	67.4059115
106			36.632051	155.1452725
107			54.814954	232.1132895
108			73.8495535	312.7410055
109			72.1741355	305.6532845
110			92.820175	392.917178
111			111.3951225	471.41775
112			14.8420935	68.4852975
113			33.7397895	155.9170545
114			50.490062	233.2307545
115			67.925788	313.817577
116			66.5060575	307.266619
117			85.3200825	393.915995
118			102.3744255	472.5094355
119			135.300841	625.053925
120			152.7125735	705.5349025
121			12.4382045	70.877506
122			69.5718445	396.0148555
123			83.443167	474.802872
124			97.5082065	554.7463845
125			110.3185935	628.003035
126			126.172593	718.526438
127			124.693649	710.0929295
128			12.160035	71.1539735
129			67.650349	396.270986
130			81.1121395	475.08546
131			94.759111	554.9819665
132			107.2701355	628.361168
133			122.7112675	718.8510865
134			121.3069895	710.64432
135			137.425601	805.0614215
136			53.1627205	30.2472035
137			74.3418205	42.2980665
138			52.0398825	31.3663535
139			73.8606485	44.524318
140			140.6361785	84.754183
141			29.7651395	53.598794
142			79.7225265	143.576307
143			119.5135095	215.2508645
144			155.953299	280.8743345
145			21.250908	62.0922185
146			51.709242	151.122561
147			77.4356855	226.2917615
148			105.051847	307.055464
149			101.7003645	297.245585
150			130.2293135	380.9372735
151			22.2137575	61.130254
152			54.628226	150.343082
153			81.8154695	225.1656345
154			111.1720815	305.945528
155			107.4178145	295.6171095
156			190.8118165	525.124
157			60.598074	22.7869375
158			77.159208	29.005449
159			224.5468625	84.3779765
160			51.7786295	31.626512
161			73.746038	45.0554915
162			139.9429645	85.4502825
163			39.1513675	44.162118
164			105.9880365	119.4222485
165			158.269065	178.20944
166			206.2694795	232.0946315
167			30.7026	52.657087
168			82.996675	142.3937015
169			123.3394715	211.579174
170			161.729425	277.4058015
171			161.3382075	276.739436
172			28.5644945	54.8003695
173			75.425902	144.7378875
174			113.129222	217.038523
175			148.026353	284.0466935
176			128.881203	247.2927315
177			148.670942	285.2771575
178			186.4335495	357.599795
179			222.344218	426.5411775
180			26.150998	57.2079495
181			67.1685815	146.9686025
182			100.702468	220.277281
183			131.9069255	288.6466355
184			159.693832	349.237717
185			134.299306	293.876948
186			167.247173	365.676783
187			17.243735	66.087323
188			40.222247	154.188928
189			60.194205	230.7252115
190			81.2307975	311.4025095
191			79.2077035	303.6503275
192			102.2167205	391.670685
193			161.3738355	618.5753585
194			57.2309635	26.16795
195			75.9480525	34.720239
196			147.707937	67.507871
197			219.7225505	100.38354
198			223.879861	102.2878145
199			35.4397255	47.884934
200			191.9385705	259.1814895
201			238.520332	322.0641095
202			286.8451115	387.3166305
203			30.5410585	52.8196985
204			82.5736825	142.8005995
205			122.673636	212.2181615
206			160.7275015	278.0091015
207			160.481092	277.5853535
208			241.0188245	416.683104
209			229.0958665	396.0787305
210			241.788142	418.0092115
211			27.8751375	55.4892735
212			73.0187955	145.3885315
213			109.491399	217.9875945
214			143.3436205	285.3962765
215			135.9331735	270.6144505
216			144.5361475	287.775699
217			180.835479	359.9503305
218			217.363037	432.6480115
219			215.979827	429.910985
220			252.1671485	501.749638
221			22.2162925	61.127718
222			54.6356155	150.341107
223			81.8265805	225.1627705
224			111.1882145	305.942594
225			107.4286425	295.614586
226			190.8420885	525.1302305
227			217.2668795	598.3649665
228			249.2428495	686.1443365
229			192.4212175	529.4793255
230			244.5994825	673.376131
231			61.1499895	22.233637
232			77.343073	28.1381045
233			225.2972565	81.8851235
234			305.1825915	110.8580545
235			63.0945805	20.2858705
236			77.9869475	25.0921935
237			152.8881015	49.1566735
238			227.8956305	73.2556385
239			308.2151485	99.0189625
240			388.4018695	124.816776
241			50.7230945	32.6746535
242			73.274747	47.2381495
243			137.067253	88.318137
244			205.9141765	132.6848745
245			266.795165	171.914625
246			270.208075	174.110651
247			272.50256	175.589563
248			338.3030945	217.9754735
249			407.28539	262.405048
250			38.173444	45.1404585
251			103.2912005	122.123237
252			154.101892	182.1845535
253			209.9938895	248.2006515
254			200.8820805	237.4443375
255			258.5246875	305.6138945
256			312.854189	369.681461
257			312.671266	369.4667675
258			363.737571	429.9114645
259			64.036453	19.343056
260			78.284358	23.683344
261			153.6518485	46.4309065
262			229.1135225	69.2184795
263			309.6244595	93.4938075
264			390.019874	117.786678
265			35.756809	47.5661215
266			193.9152375	257.9860595
267			240.721361	320.2563905
268			289.8618045	385.258392
269			292.2093265	388.36505
270			337.421385	448.6826095
271			383.530568	510.27118
272			427.9698055	569.4958445
273			72.4564875	10.901381
274			80.727884	12.1783325
275			159.917553	24.0764585
276			239.1505545	35.995498
277			321.113383	48.289026
278			403.0047755	60.6159985
279			484.9832265	72.806524
280			37.4305375	45.8851635
281			101.2794655	124.136901
282			151.0370435	185.111194
283			205.0314665	251.219811
284			196.9729495	241.3317835
285			253.088337	310.1097655
286			355.655625	435.721453
287			404.9462575	496.2180165
288			450.738876	552.366923
289			465.103888	569.9556985
290			516.5547235	632.990761
291			140.611767	286.1648955
292			152.9309435	282.701066
293			115.857126	109.5270425
294			178.800583	158.600764
295			235.6895815	202.8493495
296			243.6047105	209.013068
297			244.7290335	209.8891255
298			116.820267	108.5640525
299			181.0778565	156.4247505
300			238.993555	199.5629695
301			246.538459	205.1718135
302			247.7846645	206.1193755
303			315.1280725	256.280788
304			365.736761	293.958578
305			376.3790735	301.9022775
306			119.138756	106.246235
307			186.6002	151.152437
308			247.181166	191.4229005
309			323.6015945	242.326935
310			376.246069	277.279419
311			389.999252	286.4165235
312			392.078977	287.7927005
313			393.3316355	288.6166085
314			454.1275905	329.187361
315			114.9503665	110.43474
316			176.6407635	160.662727
317			232.457054	206.056217
318			240.728799	212.781348
319			241.723307	213.590751
320			306.444609	266.2800785
321			407.810696	348.6563745
322			357.219959	307.4905525
323			365.5642525	314.1367535
324			369.1498965	316.979098
325			487.5306065	413.7389305
326			539.992738	456.5647995
327			141.6412795	289.513103
328			164.918613	366.6453945
329			159.221481	278.9147295
330			184.8420025	531.479667
331			183.358694	527.5079065
332			226.3483695	514.228664
333			210.3141465	600.8656355
334			265.323063	581.108619
335			242.4990285	688.2658935
336			272.5409995	769.823693
337			282.021593	158.4368785
338			238.067527	676.2340675
339			240.299627	416.8776425
340			242.4724485	415.8685605
341			253.818459	409.799185
342			279.4533105	489.073838
343			303.849964	116.00759
344			380.744626	146.886347
345			442.7425225	171.709427
346			453.613415	176.0950525
347			275.039553	167.758398
348			277.6301055	169.280601
349			344.4209285	207.751004
350			399.964013	239.625757
351			417.010355	249.4148205
352			415.5591875	248.5826165
353			419.7400815	250.975321
354			274.882477	167.9663975
355			277.279967	169.663943
356			340.6450505	214.0641385
357			410.304585	262.7339665
358			408.029959	261.153561
359			411.0963675	263.299801
360			473.180381	306.800163
361			537.3367625	351.7859545
362			265.781428	299.58685
363			241.1475765	418.4473885
364			314.9638015	555.008882
365			243.182724	417.05622
366			283.634329	486.775448
367			320.6693925	551.270139
368			367.8352405	632.694634
369			360.4236935	619.881603
370			311.2304835	370.781323
371			296.8648065	650.5086015
372			350.371853	197.7889715
373			406.1201565	229.8543695
374			422.149932	239.0872515
375			421.481297	238.695935
376			359.0739805	304.577649
377			367.440463	312.02862
378			370.994109	315.20855
379			483.9389645	417.5198075
380			534.424394	463.15436
381			559.6111965	485.782619
382			325.991593	356.889003
383			334.5323335	348.326425
384			399.2878425	275.8241465
385			318.466359	552.7118485
386			364.469803	634.6205625
387			406.3280785	709.118478
388			357.448154	622.1155655
389			466.542947	150.0680125
390			534.209272	174.3462235
391			426.5373395	230.274117
392			424.0661435	479.995832
393			422.1026125	482.0386255
394			468.6433295	538.882105
395			481.8772765	555.092977
396			521.253223	206.306282
397			598.616359	241.1016095
398			491.030656	280.9779665
399			554.9308285	320.042452
400			614.1165415	356.1542685
401			137.4761505	377.9309375
402			122.2690775	468.288239
403			156.714063	455.6535145
404			200.6952695	438.624957
405			164.672153	452.7354505
406			306.1105295	374.8164455
407			233.8502915	510.8863135
408			188.297791	444.072481
409			118.9155125	548.593202
410			27.439534	157.602988
411			424.7251825	363.257994
412			96.299144	129.119806
413			623.9295085	535.201685
414			214.097053	120.737753
415			203.5352705	350.411124
416			210.894711	127.94886
417			128.920731	545.7032775
418			41.0555305	235.669792
419			143.4780275	192.3361205
420			151.015955	55.8340125
421			254.502027	196.2982415
422			321.6611915	362.507135
423			392.4511885	251.549912
424			141.4585395	542.026785
425			54.139509	310.788894
426			55.0754555	316.1590715
427			187.3323265	250.9158035
//////////////////////
//// Element Data ////
//////////////////////
Node1	Node2
1		2
1		13
1		25
2		3
3		4
4		5
5		6
6		7
7		8
8		9
9		10
10		11
11		12
12		24
24		45
25		30
25		36
36		46
422		51
45		63
46		54
54		64
63		70
64		65
64		71
66		71
68		73
68		78
69		74
70		75
72		76
73		77
75		82
76		82
77		82
78		82
79		82
80		82
81		82
1		83
83		14
1		84
84		15
1		85
85		86
86		16
1		87
87		88
88		89
89		90
90		17
1		91
91		92
92		93
93		95
95		94
94		18
1		96
96		97
97		98
98		100
100		99
99		101
101		19
1		102
410		102
418		410
425		418
426		425
426		103
103		104
104		20
1		105
105		106
106		107
107		109
109		108
108		110
110		111
417		111
417		21
1		112
112		113
113		114
114		116
116		115
115		117
117		118
409		118
409		119
119		120
120		22
1		121
410		121
426		122
122		123
123		124
124		125
125		127
127		126
126		23
1		128
410		128
426		129
129		130
130		131
131		132
132		134
134		133
133		135
135		24
1		136
136		137
137		26
1		138
138		139
139		140
416		140
1		141
141		142
142		143
143		144
144		27
1		145
145		146
146		147
147		149
149		148
148		150
150		28
1		151
151		152
152		153
153		155
155		154
401		154
405		401
405		156
156		29
1		157
157		158
420		158
420		159
159		31
1		160
160		161
161		162
416		162
416		32
1		163
163		164
164		165
165		166
166		33
1		167
167		168
168		169
169		171
171		170
415		170
1		172
172		173
173		174
174		176
176		175
175		177
177		178
178		179
179		34
1		180
180		181
181		182
182		183
183		185
185		184
184		186
404		186
407		404
1		187
187		188
188		189
189		191
191		190
190		192
402		192
424		402
424		193
193		35
1		194
194		195
195		196
196		197
197		198
198		37
1		199
412		199
419		412
427		419
427		200
200		201
201		202
202		40
1		203
203		204
204		205
205		207
207		206
415		206
415		209
209		208
208		210
210		41
1		211
211		212
212		213
213		215
215		214
214		216
216		217
217		219
219		218
218		220
220		42
1		221
221		222
222		223
223		225
225		224
401		224
405		226
226		229
229		227
227		230
230		228
228		44
1		231
231		232
420		232
420		233
233		234
234		47
1		235
235		236
236		237
237		238
238		239
239		240
240		48
1		241
241		242
242		243
243		244
244		245
245		246
246		247
247		248
423		248
423		249
249		49
1		250
250		251
251		252
252		254
254		253
253		255
255		257
257		256
256		258
258		52
1		259
259		260
260		261
261		262
262		263
263		264
264		55
1		265
412		265
427		266
266		267
267		268
268		269
269		270
270		271
271		272
272		61
1		273
273		274
274		275
275		276
276		277
277		278
278		279
279		65
1		280
280		281
281		282
282		284
284		283
283		285
406		285
406		286
286		287
287		288
288		289
289		290
290		70
2		128
128		121
121		102
102		112
112		105
105		96
96		187
187		91
91		145
145		151
151		221
221		87
87		180
180		211
211		172
172		85
85		141
141		203
203		84
84		167
167		199
199		265
265		280
280		250
250		163
163		83
83		241
241		160
160		138
138		136
136		194
194		157
157		231
231		235
235		259
259		273
273		13
410		3
410		113
113		106
106		97
97		188
188		92
92		146
146		152
152		222
222		88
88		181
181		212
212		173
173		86
86		142
142		204
204		15
418		4
418		114
114		107
107		98
98		189
189		93
93		147
147		153
153		223
223		89
89		182
182		213
213		174
174		16
426		5
426		115
115		108
108		99
99		190
190		94
94		148
148		154
154		224
224		17
425		5
425		116
116		109
109		100
100		191
191		95
95		149
149		155
155		225
225		90
90		183
183		291
291		214
214		175
175		292
292		27
6		129
129		122
122		103
103		117
117		110
110		101
101		192
192		18
7		130
130		123
123		104
104		118
118		111
111		19
8		131
131		124
124		20
9		132
132		125
125		119
119		21
10		133
133		126
126		22
10		134
134		127
127		120
120		35
11		135
135		23
13		274
274		260
260		236
236		232
232		158
158		195
195		137
137		139
139		161
161		242
242		14
14		293
293		294
294		295
295		296
296		297
297		39
14		298
298		299
299		300
300		301
301		302
302		303
303		304
304		305
305		50
14		306
306		307
307		308
421		308
421		309
309		310
310		311
311		312
312		313
313		314
314		59
14		315
315		316
316		317
317		318
318		319
319		320
320		322
322		323
323		324
324		321
411		321
411		325
325		326
326		68
15		168
412		168
412		281
281		251
251		164
164		315
315		293
293		298
298		306
306		243
243		162
162		140
140		26
16		143
143		205
205		169
419		169
419		282
282		252
252		165
165		316
316		294
294		299
299		307
307		244
416		244
16		176
176		215
215		291
291		327
327		184
184		328
408		328
17		185
185		327
327		216
216		177
177		292
292		144
144		329
329		206
206		170
170		200
200		266
266		283
283		253
253		33
18		150
401		150
401		328
328		186
186		217
217		178
415		178
402		19
403		402
405		403
408		405
404		218
218		34
409		20
417		409
424		417
424		330
330		29
424		331
331		156
156		226
407		332
21		193
193		333
333		227
227		334
334		42
22		335
335		228
228		43
23		336
336		44
25		275
275		261
261		237
420		237
420		196
196		26
414		26
414		337
337		38
416		414
414		197
197		159
159		233
233		238
238		262
262		276
276		30
414		198
198		31
27		329
329		207
207		171
427		171
427		284
284		254
254		166
166		317
317		295
295		300
300		308
308		245
245		32
403		28
403		331
331		330
330		333
333		338
338		335
335		336
336		45
404		219
219		179
179		339
339		208
208		340
341		40
29		229
229		332
407		220
220		342
342		41
31		343
343		344
344		345
345		346
346		56
32		347
347		348
348		349
349		350
350		352
352		351
351		353
353		58
32		354
354		355
355		356
423		356
423		358
358		357
357		359
359		360
360		361
361		67
33		318
318		296
296		301
421		301
421		246
246		354
354		347
347		337
337		37
33		319
319		297
297		302
421		302
421		247
247		355
355		348
348		38
33		362
422		362
415		201
201		267
267		285
285		255
255		362
362		320
320		39
209		339
339		363
363		342
342		364
364		53
415		340
340		365
365		366
366		367
367		369
369		368
368		62
34		363
363		210
210		365
365		341
341		202
202		268
406		268
406		370
370		256
422		256
407		334
334		371
371		43
35		338
338		230
230		371
371		53
36		277
277		263
263		239
239		234
234		343
343		37
38		372
372		373
373		375
375		374
374		57
39		303
303		309
309		248
248		356
356		349
349		372
372		344
344		47
39		376
376		377
377		378
378		321
411		379
379		380
380		381
381		74
422		382
382		322
322		376
376		304
304		310
423		310
423		350
350		373
373		345
345		48
422		383
383		323
323		377
377		305
305		311
311		384
384		49
40		269
406		269
370		257
422		257
382		383
383		324
324		378
378		50
41		366
366		270
270		286
286		258
258		51
41		385
385		388
388		386
386		387
387		63
42		364
364		385
385		367
367		271
271		287
287		52
43		386
386		368
368		61
44		387
387		62
46		278
278		264
264		240
240		47
48		389
389		390
390		66
49		357
357		351
351		374
374		391
391		346
346		389
389		55
50		312
312		384
384		249
249		358
358		352
352		375
391		56
50		313
313		359
359		353
353		57
411		51
411		314
314		360
360		58
51		392
392		60
51		393
393		394
394		395
395		69
52		393
393		392
392		379
379		325
325		59
53		388
388		369
369		272
272		288
288		394
394		60
54		279
279		55
56		396
396		397
397		72
57		398
398		399
399		400
400		73
58		398
398		396
396		390
390		65
59		361
361		399
399		397
397		66
60		380
380		326
326		67
61		289
289		395
395		381
381		68
62		290
290		69
67		400
400		72
413		68
413		75
413		74
413		79
413		80
413		81
408		404
