# Supplementary material for: Theoretically optimal forms for very long-span bridges under gravity loading
Source: Proc Math Phys Eng Sci. 2018 Sep 19;474(2217):20170726. doi: 10.1098/rspa.2017.0726 (PMC6189590; doi:10.1098/rspa.2017.0726)
Supplement: Geometry Optimized Solutions [file rspa20170726supp2.zip › Geometry Optimized Solutions/a GO Reference/5km.txt]

///////////////////
//// Node Data ////
///////////////////
Node No.	X coord		Y coord
1			0			0
2			0			142.409847
3			0			324.8790055
4			0			478.6233235
5			0			633.593821
6			0			788.1214265
7			0			1019.00718
8			0			1165.007257
9			0			1240.597702
10			0			1467.060827
11			0			1634.446836
12			0			1715.211388
13			166.666665	0
14			224.317816	592.865932
15			207.4839175	760.3043755
16			259.2353155	1213.282678
17			328.8161415	1435.575009
18			282.4083555	1608.634785
19			282.4316915	1690.930795
20			333.333335	0
21			382.709404	1099.919581
22			500			0
23			491.1213515	129.071657
24			458.911488	893.6677305
25			370.776105	1402.217364
26			666.66665	0
27			603.2945135	234.4483825
28			622.48565	494.021604
29			666.3864165	732.146777
30			651.8338695	817.9925525
31			512.985874	1129.928285
32			646.6836715	1330.853225
33			580.9585815	1614.051096
34			833.33335	0
35			864.247071	464.650079
36			785.504201	864.904492
37			712.520496	1247.085753
38			1000		0
39			1035.407972	315.974107
40			990.673711	456.8891605
41			895.162942	1189.08748
42			865.143377	1483.7861
43			1166.66665	0
44			1099.380749	454.743662
45			1195.210496	452.792744
46			1184.560632	806.3063135
47			1153.90648	966.119335
48			1095.920147	1224.931575
49			1110.966972	1317.510272
50			1333.33335	0
51			1381.353853	452.172456
52			1323.694341	757.9086775
53			1283.991537	1042.538691
54			1317.652125	1128.183617
55			1500		0
56			1408.152154	610.1941065
57			1666.66665	0
58			1833.33335	0
59			2000		0
60			2166.66665	0
61			2333.33335	0
62			2500		0
63			763.246347	266.6096005
64			219.574881	581.135086
65			214.5446585	996.1878425
66			323.8228425	1416.012542
67			275.510576	1209.646832
68			267.552563	1611.573692
69			339.3092695	965.924696
70			336.152246	956.028878
71			379.729656	1090.436034
72			154.227983	36.637642
73			320.1615815	78.4755985
74			474.990486	123.904777
75			99.841475	107.1629395
76			221.669707	238.3223495
77			326.063555	353.215747
78			185.4963615	370.633005
79			356.8783865	703.401846
80			201.931798	761.8170895
81			296.83669	1126.272516
82			294.8309145	1118.847714
83			316.409146	1199.48498
84			144.6629035	54.9480395
85			307.2368785	115.511359
86			455.493022	174.485658
87			461.0460145	176.788701
88			118.1437985	90.4645325
89			258.665691	198.68098
90			381.1765245	295.842803
91			203.6120815	253.8096065
92			300.9954035	374.3275655
93			493.556095	617.608565
94			619.2103185	776.689497
95			137.5096075	294.424469
96			200.617928	435.0281325
97			259.49332	566.4391915
98			263.9948645	576.640318
99			326.566671	717.8009085
100			425.869602	937.2452755
101			416.878438	917.484053
102			356.6832695	985.9437055
103			148.6558855	48.02621
104			313.2094665	100.5064275
105			464.54164	153.485581
106			469.82728	155.4137515
107			615.114071	208.3338415
108			312.0242225	154.4167165
109			433.692137	218.594186
110			439.205027	221.703669
111			708.935208	372.681531
112			861.9541965	1143.871164
113			355.829041	524.696646
114			503.0080535	1050.849623
115			437.661712	211.055614
116			443.190292	213.6888755
117			587.76078	1006.118166
118			628.9267575	171.3500535
119			780.557751	222.9103095
120			943.2798225	281.548532
121			1043.962324	700.131831
122			533.7174075	584.2540135
123			528.5024905	588.64682
124			655.394727	742.68534
125			692.641402	787.980862
126			768.147082	879.547535
127			815.6053015	939.931315
128			930.488408	1086.50842
129			968.529482	1134.412239
130			1059.250104	1254.380349
131			622.254229	1073.944228
132			629.5186105	1294.81334
133			546.4505185	1114.255853
134			748.8285605	297.246765
135			909.598097	369.0380575
136			986.604481	403.614863
137			1015.416359	417.267187
138			728.908532	335.306957
139			891.134129	408.0582945
140			966.4642655	442.7874365
141			1110.143488	901.9131425
142			1169.696424	948.900353
143			706.8336745	777.350095
144			924.7925525	333.1242365
145			1005.041026	366.6763155
146			1036.134443	380.9042885
147			933.7799485	506.3226325
148			952.1545415	517.651845
149			1035.73311	567.6423765
150			1104.984313	612.440884
151			1249.791127	708.4661685
152			998.664524	1110.786423
153			1063.324979	326.1012195
154			1225.288204	386.6901335
155			1174.607694	492.2295905
156			1099.687366	914.6484775
157			1327.078181	569.62943
158			1259.102799	1070.136505
159			127.8264235	79.4738375
160			348.5442095	963.2624275
161			344.616165	952.427198
162			269.9072485	746.7903155
163			137.0622465	67.0499835
164			767.3475155	616.498963
165			22.9089015	140.5916965
166			835.7854255	923.2534115
167			292.7665085	380.508069
168			37.1764005	137.891019
169			827.9850785	667.93024
170			30.599576	139.394741
171			293.7896715	144.6415055
172			224.400517	993.99808
173			277.500568	172.5504625
174			409.530487	257.9691155
175			392.775174	1085.415417
176			396.3445895	1095.156228
177			421.5841785	1166.6767
178			74.4362715	123.7131695
179			199.036594	257.3120345
180			514.834983	1045.306529
181			490.2557325	1359.541739
182			500.880606	1388.422187
183			553.958453	1537.878577
184			669.2450505	433.9445215
185			52.4996955	320.3675805
186			482.590941	1060.483121
187			593.635573	1002.893686
188			214.865108	428.36183
189			77.605424	471.988513
190			145.3873645	290.6956125
191			167.7650285	278.3549875
192			244.096087	1139.068846
193			100.8788135	612.1419005
194			84.7608525	313.6042205
195			503.072594	394.311664
196			750.7190575	1278.399531
197			820.382819	540.137626
198			258.281366	1135.928813
199			103.038266	624.7115365
200			631.069251	1069.014968
201			479.0202845	628.423398
202			911.289035	737.848889
203			572.6555025	294.3854075
204			727.298263	1238.149383
205			89.511482	114.7734815
206			601.5853915	791.7609785
207			70.03398	317.3043415
208			631.5449505	831.469463
209			246.8617145	410.9127595
210			706.021727	929.194098
211			956.7856645	1063.411516
212			259.3164845	985.286497
213			128.3689405	777.0187385
214			750.835574	990.9540875
215			204.055379	1222.931244
216			351.3420985	706.1726025
217			48.854439	134.630957
218			825.6898215	1412.992596
219			584.2193715	272.302909
220			895.0966885	592.983106
221			886.038652	586.4289175
222			124.566719	462.213068
223			166.718384	1004.575863
224			103.338659	467.497039
225			191.411553	1148.343104
226			510.3082925	860.8849425
227			528.124784	891.434272
228			284.1745755	567.184722
229			403.583113	677.961877
230			62.9743465	129.2917085
231			240.3170215	1435.472361
232			243.0515465	1450.149455
233			325.9856495	544.4735265
234			134.122638	606.3308815
235			136.9733505	618.8500535
236			970.3029095	790.12021
237			979.6073205	651.8361325
238			386.658264	504.4811285
239			398.2811325	495.8038335
240			430.018357	469.280277
241			160.8892315	599.8067755
242			111.1368845	305.3595715
243			164.1701985	612.076582
244			540.714916	345.0350855
245			211.9215335	584.336359
246			216.121113	595.949104
247			267.975842	741.3713605
248			170.554422	769.607353
249			163.617132	450.1103415
250			446.2003295	901.2126705
251			457.459447	924.5348375
//////////////////////
//// Element Data ////
//////////////////////
Node1	Node2
1	2
1	13
1	20
2	3
3	4
4	5
5	6
6	7
7	8
8	9
9	10
10	11
11	12
12	19
19	33
20	22
22	26
26	34
33	42
34	38
38	43
42	49
43	50
49	54
50	55
51	55
52	56
52	58
53	59
53	60
53	61
54	62
56	57
57	62
58	62
59	62
60	62
61	62
230	1
230	190
217	1
242	217
249	242
249	64
64	14
168	1
194	168
222	194
241	222
243	241
243	15
170	1
207	170
224	207
234	224
235	234
248	235
248	172
165	1
185	165
189	185
193	189
199	193
213	199
223	213
225	223
248	65
192	65
192	16
198	172
198	67
67	66
66	17
225	215
231	215
232	231
232	18
232	68
68	19
163	1
171	163
159	1
173	159
174	173
178	1
191	178
209	191
233	209
249	245
246	245
247	246
247	162
247	70
70	69
69	71
71	21
1	72
72	73
73	74
74	23
244	174
1	75
75	76
76	77
240	77
233	229
190	78
228	188
228	79
79	24
243	80
212	80
212	82
82	81
81	83
83	25
1	84
84	85
85	86
86	87
87	27
1	88
88	89
89	90
195	90
195	28
205	1
205	91
91	92
239	92
239	93
93	94
94	30
230	95
95	96
96	97
97	98
98	99
99	101
101	100
186	100
186	31
162	161
161	160
160	102
175	102
176	175
177	176
181	177
182	181
183	182
63	107
107	106
106	105
105	104
104	103
103	1
171	108
108	109
109	110
203	110
203	111
111	35
205	179
179	167
238	167
238	201
206	201
208	206
210	208
214	210
214	112
112	41
165	2
170	165
170	168
217	168
230	217
230	178
205	178
205	75
75	88
159	88
163	159
163	84
84	103
103	72
72	13
185	3
207	185
207	194
242	194
242	95
190	95
189	4
224	189
224	222
249	222
249	96
188	96
199	5
235	199
243	235
246	243
246	14
234	193
241	234
245	241
245	64
64	97
213	6
248	213
248	80
80	15
223	7
223	65
172	65
225	8
215	9
215	16
232	10
232	17
231	10
231	66
66	25
11	68
68	18
191	190
191	179
179	91
91	76
76	89
173	89
173	171
228	216
250	216
251	250
251	180
209	188
209	167
167	92
92	77
77	90
174	90
14	98
228	98
233	228
233	113
238	113
239	238
240	239
247	15
247	99
216	99
216	79
229	79
212	172
212	69
160	69
160	100
251	100
212	70
161	70
161	101
250	101
250	24
225	192
198	192
198	81
81	21
82	71
186	114
180	114
16	67
67	83
177	83
177	31
182	17
182	32
183	18
20	73
73	104
104	85
171	85
108	115
115	116
219	116
174	109
109	115
115	86
86	105
105	74
74	22
110	116
116	87
87	106
227	226
227	187
183	33
251	227
227	208
208	30
176	21
186	176
180	117
187	117
23	118
118	119
119	120
120	39
244	184
197	184
221	197
221	220
237	220
237	121
121	46
240	195
244	195
244	203
219	203
219	27
240	122
122	29
240	123
123	124
124	125
125	126
126	127
127	128
128	129
129	130
130	49
229	201
201	93
93	123
123	122
122	28
227	117
117	131
131	37
229	226
200	187
204	200
218	196
226	24
226	206
206	94
94	124
124	29
180	133
133	132
132	32
181	25
181	132
132	37
26	118
118	107
107	27
27	134
134	135
135	136
136	137
137	44
219	138
138	139
139	140
140	40
63	134
134	138
138	111
184	111
184	28
164	28
169	164
202	169
236	202
236	141
141	142
142	53
164	29
197	164
197	35
29	143
143	36
30	125
125	143
169	143
210	187
210	126
126	36
204	196
218	42
31	133
133	131
200	131
214	200
196	32
196	41
218	183
63	119
119	34
63	144
144	145
145	146
146	45
35	139
139	135
135	144
144	120
120	38
35	147
147	148
148	149
149	150
150	151
151	52
221	169
221	147
147	140
140	136
136	145
220	169
220	148
148	40
202	36
237	202
166	36
211	166
211	152
152	48
214	127
166	127
236	166
204	37
204	112
112	128
211	128
39	153
153	154
154	51
40	137
137	146
146	153
153	43
237	149
149	44
236	121
121	150
150	155
155	45
236	156
156	47
211	156
156	141
141	46
41	129
129	152
152	47
218	130
130	48
44	155
155	157
157	56
45	154
154	50
46	151
151	157
157	51
47	142
142	52
47	158
158	54
48	158
158	53
188	78
