# Supplementary material for: Theoretically optimal forms for very long-span bridges under gravity loading
Source: Proc Math Phys Eng Sci. 2018 Sep 19;474(2217):20170726. doi: 10.1098/rspa.2017.0726 (PMC6189590; doi:10.1098/rspa.2017.0726)
Supplement: Geometry Optimized Solutions [file rspa20170726supp2.zip › Geometry Optimized Solutions/b Three Pylon/1km.txt]

///////////////////
//// Node Data ////
///////////////////
Node No.	X coord		Y coord
1			0.000		0.000
2			0.000		33.386
3			0.000		66.448
4			0.000		99.509
5			0.000		132.458
6			0.000		165.291
7			0.000		198.012
8			0.000		230.600
9			0.000		261.276
10			0.000		276.263
11			0.000		290.392
12			0.000		303.765
13			0.000		316.466
14			0.000		328.559
15			0.000		340.099
16			0.000		351.139
17			33.335		0.000
18			66.665		0.000
19			100.000		0.000
20			133.335		0.000
21			166.665		0.000
22			200.000		0.000
23			233.335		0.000
24			266.665		0.000
25			300.000		0.000
26			333.335		0.000
27			366.665		0.000
28			400.000		0.000
29			433.335		0.000
30			466.665		0.000
31			500.000		0.000
32			21.092		25.873
33			41.842		51.605
34			62.452		77.450
35			82.837		103.331
36			102.969		129.263
37			122.822		155.268
38			142.342		181.360
39			160.417		206.142
40			169.067		218.379
41			177.072		230.019
42			184.516		241.126
43			191.472		251.752
44			197.992		261.934
45			204.121		271.711
46			209.882		281.127
//////////////////////
//// Element Data ////
//////////////////////
Node1	Node2
1		32
32		33
33		34
34		35
35		36
36		37
37		38
38		39
39		40
40		41
41		42
42		43
43		44
44		45
45		46
2		32
3		33
4		34
5		35
6		36
7		37
8		38
9		39
10		40
11		41
12		42
13		43
14		44
15		45
16		46
32		17
33		18
34		19
35		20
36		21
37		22
38		23
39		24
40		25
41		26
42		27
43		28
44		29
45		30
46		31
1		2
2		3
3		4
4		5
5		6
6		7
7		8
8		9
9		10
10		11
11		12
12		13
13		14
14		15
15		16
1		17
17		18
18		19
19		20
20		21
21		22
22		23
24		25
25		26
26		27
27		28
28		29
29		30
30		31
