# Supplementary material for: Theoretically optimal forms for very long-span bridges under gravity loading
Source: Proc Math Phys Eng Sci. 2018 Sep 19;474(2217):20170726. doi: 10.1098/rspa.2017.0726 (PMC6189590; doi:10.1098/rspa.2017.0726)
Supplement: Geometry Optimized Solutions [file rspa20170726supp2.zip › Geometry Optimized Solutions/b Three Pylon/2pt5km.txt]

///////////////////
//// Node Data ////
///////////////////
Node No.	X coord		Y coord
1			0.000		0.000
2			0.000		83.671
3			0.000		165.354
4			0.000		247.095
5			0.000		328.264
6			0.000		408.890
7			0.000		488.998
8			0.000		568.603
9			0.000		647.679
10			0.000		702.340
11			0.000		734.721
12			0.000		765.013
13			0.000		793.421
14			0.000		820.117
15			0.000		845.245
16			0.000		868.940
17			83.333		0.000
18			166.667		0.000
19			250.000		0.000
20			333.333		0.000
21			416.667		0.000
22			500.000		0.000
23			583.333		0.000
24			666.667		0.000
25			750.000		0.000
26			833.333		0.000
27			916.667		0.000
28			1000.000	0.000
29			1083.333	0.000
30			1166.667	0.000
31			1250.000	0.000
32			53.097		64.648
33			104.513		128.107
34			155.560		191.935
35			205.816		255.658
36			255.266		319.321
37			303.875		382.978
38			351.578		446.687
39			398.257		510.496
40			429.921		555.031
41			448.325		581.673
42			465.237		606.799
43			480.835		630.538
44			495.263		652.997
45			508.637		674.271
46			521.024		694.471
//////////////////////
//// Element Data ////
//////////////////////
Node1	Node2
1		32
32		33
33		34
34		35
35		36
36		37
37		38
38		39
39		40
40		41
41		42
42		43
43		44
44		45
45		46
2		32
3		33
4		34
5		35
6		36
7		37
8		38
9		39
10		40
11		41
12		42
13		43
14		44
15		45
16		46
32		17
33		18
34		19
35		20
36		21
37		22
38		23
39		24
40		25
41		26
42		27
43		28
44		29
45		30
46		31
1		2
2		3
3		4
4		5
5		6
6		7
7		8
8		9
9		10
10		11
11		12
12		13
13		14
14		15
15		16
1		17
17		18
18		19
19		20
20		21
21		22
22		23
23		24
25		26
26		27
27		28
28		29
29		30
30		31
