# Supplementary material for: Theoretically optimal forms for very long-span bridges under gravity loading
Source: Proc Math Phys Eng Sci. 2018 Sep 19;474(2217):20170726. doi: 10.1098/rspa.2017.0726 (PMC6189590; doi:10.1098/rspa.2017.0726)
Supplement: Geometry Optimized Solutions [file rspa20170726supp2.zip › Geometry Optimized Solutions/b Three Pylon/5km.txt]

///////////////////
//// Node Data ////
///////////////////
Node No.	X coord		Y coord
1			0.000		0.000
2			0.000		169.091
3			0.000		328.626
4			0.000		489.278
5			0.000		647.955
6			0.000		805.174
7			0.000		960.993
8			0.000		1115.538
9			0.000		1268.990
10			0.000		1421.285
11			0.000		1506.236
12			0.000		1557.889
13			0.000		1605.481
14			0.000		1649.284
15			0.000		1689.509
16			0.000		1726.314
17			166.667		0.000
18			333.333		0.000
19			500.000		0.000
20			666.667		0.000
21			833.333		0.000
22			1000.000	0.000
23			1166.667	0.000
24			1333.333	0.000
25			1500.000	0.000
26			1666.667	0.000
27			1833.333	0.000
28			2000.000	0.000
29			2166.667	0.000
30			2333.333	0.000
31			2500.000	0.000
32			109.588		128.881
33			210.620		251.914
34			311.881		376.455
35			411.045		500.212
36			508.190		623.663
37			603.329		746.863
38			696.506		869.932
39			787.718		993.083
40			876.722		1116.397
41			925.411		1185.855
42			954.495		1228.433
43			1004.713	1304.632
44			1026.278	1338.534
45			1045.744	1369.693
46			980.958		1267.890

//////////////////////
//// Element Data ////
//////////////////////
Node1	Node2
1		32
32		33
33		34
34		35
35		36
36		37
37		38
38		39
39		40
40		41
41		42
42		43
43		44
44		45
45		46
2		32
3		33
4		34
5		35
6		36
7		37
8		38
9		39
10		40
11		41
12		42
13		43
14		44
15		45
16		46
32		17
33		18
34		19
35		20
36		21
37		22
38		23
39		24
40		25
41		26
42		27
43		28
44		29
45		30
46		31
1		2
2		3
3		4
4		5
5		6
6		7
7		8
8		9
9		10
10		11
11		12
12		13
13		14
14		15
15		16
1		17
17		18
18		19
19		20
20		21
21		22
22		23
23		24
24		25
26		27
27		28
28		29
29		30
30		31
