# Supplementary material for: Theoretically optimal forms for very long-span bridges under gravity loading
Source: Proc Math Phys Eng Sci. 2018 Sep 19;474(2217):20170726. doi: 10.1098/rspa.2017.0726 (PMC6189590; doi:10.1098/rspa.2017.0726)
Supplement: Geometry Optimized Solutions [file rspa20170726supp2.zip › Geometry Optimized Solutions/c Two Pylon/1km.txt]

///////////////////
//// Node Data ////
///////////////////
Node No.	X coord		Y coord
1			0.000		0.000
2			0.000		29.778
3			0.000		59.423
4			0.000		88.869
5			0.000		118.387
6			0.000		147.856
7			0.000		177.296
8			0.000		206.705
9			0.000		234.551
10			0.000		248.063
11			0.000		260.846
12			0.000		272.987
13			0.000		284.560
14			0.000		295.621
15			0.000		306.214
16			0.000		316.392
17			33.335		0.000
18			66.665		0.000
19			100.000		0.000
20			133.335		0.000
21			166.665		0.000
22			200.000		0.000
23			233.335		0.000
24			266.665		0.000
25			300.000		0.000
26			333.335		0.000
27			366.665		0.000
28			400.000		0.000
29			433.335		0.000
30			466.665		0.000
31			500.000		0.000
32			15.087		29.797
33			29.979		59.495
34			44.646		89.029
35			59.207		118.668
36			73.581		148.289
37			87.744		177.912
38			101.656		207.531
39			114.546		235.600
40			120.631		249.227
41			126.243		262.121
42			131.449		274.369
43			136.300		286.047
44			140.837		297.208
45			145.092		307.898
46			149.080		318.170
//////////////////////
//// Element Data ////
//////////////////////
Node1	Node2
1		32
32		33
33		34
34		35
35		36
36		37
37		38
38		39
39		40
40		41
41		42
42		43
43		44
44		45
45		46
2		32
3		33
4		34
5		35
6		36
7		37
8		38
9		39
10		40
11		41
12		42
13		43
14		44
15		45
16		46
32		17
33		18
34		19
35		20
36		21
37		22
38		23
39		24
40		25
41		26
42		27
43		28
44		29
45		30
46		31
1		17
17		18
18		19
19		20
20		21
21		22
22		23
24		25
25		26
26		27
27		28
28		29
29		30
30		31
