# Supplementary material for: Theoretically optimal forms for very long-span bridges under gravity loading
Source: Proc Math Phys Eng Sci. 2018 Sep 19;474(2217):20170726. doi: 10.1098/rspa.2017.0726 (PMC6189590; doi:10.1098/rspa.2017.0726)
Supplement: Geometry Optimized Solutions [file rspa20170726supp2.zip › Geometry Optimized Solutions/c Two Pylon/2pt5km.txt]

///////////////////
//// Node Data ////
///////////////////
Node No.	X coord		Y coord
1			0.000		0.000
2			0.000		75.594
3			0.000		148.979
4			0.000		220.527
5			0.000		293.127
6			0.000		365.323
7			0.000		437.180
8			0.000		508.743
9			0.000		580.044
10			0.000		629.640
11			0.000		658.344
12			0.000		685.234
13			0.000		710.504
14			0.000		734.311
15			0.000		756.800
16			0.000		778.020
17			83.335		0.000
18			166.665		0.000
19			250.000		0.000
20			333.335		0.000
21			416.665		0.000
22			500.000		0.000
23			583.335		0.000
24			666.665		0.000
25			750.000		0.000
26			833.335		0.000
27			916.665		0.000
28			1000.000	0.000
29			1083.335	0.000
30			1166.665	0.000
31			1250.000	0.000
32			38.457		75.713
33			75.244		149.432
34			110.810		221.509
35			146.617		294.847
36			181.887		367.970
37			216.586		440.934
38			250.657		513.771
39			283.998		586.498
40			306.669		637.167
41			319.459		666.512
42			331.158		694.011
43			341.909		719.861
44			351.818		744.218
45			360.965		767.229
46			369.410		788.943
//////////////////////
//// Element Data ////
//////////////////////
Node1	Node2
1		32
32		33
33		34
34		35
35		36
36		37
37		38
38		39
39		40
40		41
41		42
42		43
43		44
44		45
45		46
2		32
3		33
4		34
5		35
6		36
7		37
8		38
9		39
10		40
11		41
12		42
13		43
14		44
15		45
16		46
32		17
33		18
34		19
35		20
36		21
37		22
38		23
39		24
40		25
41		26
42		27
43		28
44		29
45		30
46		31
1		17
17		18
18		19
19		20
20		21
21		22
22		23
23		24
25		26
26		27
27		28
28		29
29		30
30		31
