# Supplementary material for: Theoretically optimal forms for very long-span bridges under gravity loading
Source: Proc Math Phys Eng Sci. 2018 Sep 19;474(2217):20170726. doi: 10.1098/rspa.2017.0726 (PMC6189590; doi:10.1098/rspa.2017.0726)
Supplement: Geometry Optimized Solutions [file rspa20170726supp2.zip › Geometry Optimized Solutions/c Two Pylon/5km.txt]

///////////////////
//// Node Data ////
///////////////////
Node No.	X coord		Y coord
1			0.000		0.000
2			0.000		155.370
3			0.000		293.806
4			0.000		435.830
5			0.000		577.181
6			0.000		717.002
7			0.000		855.736
8			0.000		993.554
9			0.000		1130.582
10			0.000		1266.869
11			0.000		1344.087
12			0.000		1387.510
13			0.000		1427.934
14			0.000		1465.435
15			0.000		1499.667
16			0.000		1530.120
17			166.667		0.000
18			333.333		0.000
19			500.000		0.000
20			666.667		0.000
21			833.333		0.000
22			1000.000	0.000
23			1166.667	0.000
24			1333.333	0.000
25			1500.000	0.000
26			1666.667	0.000
27			1833.333	0.000
28			2000.000	0.000
29			2166.667	0.000
30			2333.333	0.000
31			2500.000	0.000
32			80.152		155.884
33			149.318		295.590
34			219.977		439.702
35			290.151		583.919
36			359.168		727.328
37			427.037		870.336
38			493.709		1013.074
39			559.116		1155.624
40			623.120		1297.983
41			658.604		1378.853
42			678.040		1424.361
43			696.908		1466.869
44			711.550		1506.027
45			725.822		1541.907
46			738.536		1573.857

//////////////////////
//// Element Data ////
//////////////////////
Node1	Node2
1		32
32		33
33		34
34		35
35		36
36		37
37		38
38		39
39		40
40		41
41		42
42		43
43		44
44		45
45		46
2		32
3		33
4		34
5		35
6		36
7		37
8		38
9		39
10		40
11		41
12		42
13		43
14		44
15		45
16		46
32		17
33		18
34		19
35		20
36		21
37		22
38		23
39		24
40		25
41		26
42		27
43		28
44		29
45		30
46		31
1		17
17		18
18		19
19		20
20		21
21		22
22		23
23		24
24		25
26		27
27		28
28		29
29		30
30		31
