# Supplementary material for: Theoretically optimal forms for very long-span bridges under gravity loading
Source: Proc Math Phys Eng Sci. 2018 Sep 19;474(2217):20170726. doi: 10.1098/rspa.2017.0726 (PMC6189590; doi:10.1098/rspa.2017.0726)
Supplement: Geometry Optimized Solutions [file rspa20170726supp2.zip › Geometry Optimized Solutions/d Cable Stayed/1km.txt]

///////////////////
//// Node Data ////
///////////////////
Node No.	X coord		Y coord
1			0.000		0.000
2			0.000		33.331
3			0.000		66.673
4			0.000		100.009
5			0.000		133.351
6			0.000		166.711
7			0.000		200.069
8			0.000		233.439
9			0.000		265.520
10			0.000		280.548
11			0.000		294.610
12			0.000		307.845
13			0.000		320.349
14			0.000		332.210
15			0.000		343.497
16			0.000		354.237
17			33.330		0.000
18			66.670		0.000
19			100.000		0.000
20			133.330		0.000
21			166.670		0.000
22			200.000		0.000
23			233.330		0.000
24			266.670		0.000
25			300.000		0.000
26			333.330		0.000
27			366.670		0.000
28			400.000		0.000
29			433.330		0.000
30			466.670		0.000
31			500.000		0.000
//////////////////////
//// Element Data ////
//////////////////////
Node1	Node2
1		2
2		3
3		4
4		5
5		6
6		7
7		8
8		9
9		10
10		11
11		12
12		13
13		14
14		15
15		16
1		17
17		18
18		19
19		20
20		21
21		22
22		23
24		25
25		26
26		27
27		28
28		29
29		30
30		31
2		17
3		18
4		19
5		20
6		21
7		22
8		23
9		24
10		25
11		26
12		27
13		28
14		29
15		30
16		31
