# Supplementary material for: Theoretically optimal forms for very long-span bridges under gravity loading
Source: Proc Math Phys Eng Sci. 2018 Sep 19;474(2217):20170726. doi: 10.1098/rspa.2017.0726 (PMC6189590; doi:10.1098/rspa.2017.0726)
Supplement: Geometry Optimized Solutions [file rspa20170726supp2.zip › Geometry Optimized Solutions/d Cable Stayed/2point5km.txt]

///////////////////
//// Node Data ////
///////////////////
Node No.	X coord		Y coord
1			0.000		0.000
2			0.000		83.360
3			0.000		166.699
4			0.000		250.145
5			0.000		333.679
6			0.000		417.326
7			0.000		501.065
8			0.000		585.021
9			0.000		669.123
10			0.000		730.779
11			0.000		763.399
12			0.000		793.545
13			0.000		821.562
14			0.000		847.710
15			0.000		872.130
16			0.000		895.004
17			83.350		0.000
18			166.650		0.000
19			250.000		0.000
20			333.350		0.000
21			416.700		0.000
22			500.000		0.000
23			583.350		0.000
24			666.650		0.000
25			750.000		0.000
26			833.350		0.000
27			916.650		0.000
28			1000.000	0.000
29			1083.350	0.000
30			1166.650	0.000
31			1250.000	0.000
//////////////////////
//// Element Data ////
//////////////////////
Node1	Node2
1		2
2		3
3		4
4		5
5		6
6		7
7		8
8		9
9		10
10		11
11		12
12		13
13		14
14		15
15		16
1		17
17		18
18		19
19		20
20		21
21		22
22		23
23		24
25		26
26		27
27		28
28		29
29		30
30		31
2		17
3		18
4		19
5		20
6		21
7		22
8		23
9		24
10		25
11		26
12		27
13		28
14		29
15		30
16		31
