# Supplementary material for: Theoretically optimal forms for very long-span bridges under gravity loading
Source: Proc Math Phys Eng Sci. 2018 Sep 19;474(2217):20170726. doi: 10.1098/rspa.2017.0726 (PMC6189590; doi:10.1098/rspa.2017.0726)
Supplement: Geometry Optimized Solutions [file rspa20170726supp2.zip › Geometry Optimized Solutions/d Cable Stayed/5km.txt]

///////////////////
//// Node Data ////
///////////////////
Node No.	X coord		Y coord
1			0.000		0.000
2			0.000		166.729
3			0.000		333.739
4			0.001		501.157
5			0.001		669.249
6			0.001		838.278
7			0.001		1008.355
8			0.001		1179.741
9			0.001		1352.675
10			0.002		1527.498
11			0.002		1643.733
12			0.002		1695.829
13			0.002		1742.896
14			0.002		1785.433
15			0.002		1823.894
16			0.002		1858.609
17			166.650		0.000
18			333.350		0.000
19			500.000		0.000
20			666.650		0.000
21			833.350		0.000
22			1000.000	0.000
23			1166.650	0.000
24			1333.350	0.000
25			1500.000	0.000
26			1666.650	0.000
27			1833.350	0.000
28			2000.000	0.000
29			2166.650	0.000
30			2333.350	0.000
31			2500.000	0.000
//////////////////////
//// Element Data ////
//////////////////////
Node1	Node2
1		2
2		3
3		4
4		5
5		6
6		7
7		8
8		9
9		10
10		11
11		12
12		13
13		14
14		15
15		16
1		17
17		18
18		19
19		20
20		21
21		22
22		23
23		24
24		25
26		27
27		28
28		29
29		30
30		31
2		17
3		18
4		19
5		20
6		21
7		22
8		23
9		24
10		25
11		26
12		27
13		28
14		29
15		30
16		31
