# Supplementary material for: Theoretically optimal forms for very long-span bridges under gravity loading
Source: Proc Math Phys Eng Sci. 2018 Sep 19;474(2217):20170726. doi: 10.1098/rspa.2017.0726 (PMC6189590; doi:10.1098/rspa.2017.0726)
Supplement: Geometry Optimized Solutions [file rspa20170726supp2.zip › Geometry Optimized Solutions/e Suspension/1km.txt]

///////////////////
//// Node Data ////
///////////////////
Node No.	X coord		Y coord
1			0			0
2			0			264.2661185
3			33.335		0
4			33.335		229.585631
5			66.665		0
6			66.665		197.469526
7			100			0
8			100			167.87075
9			133.335		0
10			133.335		140.7600555
11			166.665		0
12			166.665		116.1102185
13			200			0
14			200			93.8860125
15			233.335		0
16			233.335		74.0662815
17			266.665		0
18			266.665		56.631614
19			300			0
20			300			41.5575475
21			333.335		0
22			333.335		28.830188
23			366.665		0
24			366.665		18.437199
25			400			0
26			400			10.364174
27			433.335		0
28			433.335		4.603949
29			466.665		0
30			466.665		1.1508105
31			500			0
//////////////////////
//// Element Data ////
//////////////////////
Node1	Node2
1		2
3		4
5		6
7		8
9		10
11		12
13		14
15		16
17		18
19		20
21		22
23		24
25		26
27		28
29		30
2		4
4		6
6		8
8		10
10		12
12		14
14		16
16		18
18		20
20		22
22		24
24		26
26		28
28		30
30		31
