# Supplementary material for: Theoretically optimal forms for very long-span bridges under gravity loading
Source: Proc Math Phys Eng Sci. 2018 Sep 19;474(2217):20170726. doi: 10.1098/rspa.2017.0726 (PMC6189590; doi:10.1098/rspa.2017.0726)
Supplement: Geometry Optimized Solutions [file rspa20170726supp2.zip › Geometry Optimized Solutions/e Suspension/2point5km.txt]

///////////////////
//// Node Data ////
///////////////////
Node No.	X coord		Y coord
1			0			0
2			0			701.5820755
3			83.3375		0
4			83.3375		606.8797605
5			166.6625	0
6			166.6625	519.9213485
7			250			0
8			250			440.3961575
9			333.3375	0
10			333.3375	368.064892
11			416.6625	0
12			416.6625	302.7137895
13			500			0
14			500			244.126344
15			583.3375	0
16			583.3375	192.139925
17			666.6625	0
18			666.6625	146.6111845
19			750			0
20			750			107.397339
21			833.3375	0
22			833.3375	74.395833
23			916.6625	0
24			916.6625	47.519666
25			1000		0
26			1000		26.6875145
27			1083.3375	0
28			1083.3375	11.847216
29			1166.6625	0
30			1166.6625	2.960185
31			1250		0
//////////////////////
//// Element Data ////
//////////////////////
Node1	Node2
1		2
3		4
5		6
7		8
9		10
11		12
13		14
15		16
17		18
19		20
21		22
23		24
25		26
27		28
29		30
2		4
4		6
6		8
8		10
10		12
12		14
14		16
16		18
18		20
20		22
22		24
24		26
26		28
28		30
30		31
