# Supplementary material for: Theoretically optimal forms for very long-span bridges under gravity loading
Source: Proc Math Phys Eng Sci. 2018 Sep 19;474(2217):20170726. doi: 10.1098/rspa.2017.0726 (PMC6189590; doi:10.1098/rspa.2017.0726)
Supplement: Geometry Optimized Solutions [file rspa20170726supp2.zip › Geometry Optimized Solutions/e Suspension/5km.txt]

///////////////////
//// Node Data ////
///////////////////
Node No.	X coord		Y coord
1			0			0
2			0			1561.765162
3			166.675		0
4			166.675		1339.733283
5			333.325		0
6			333.325		1139.242117
7			500			0
8			500			958.5882765
9			666.675		0
10			666.675		796.418344
11			833.325		0
12			833.325		651.583874
13			1000		0
14			1000		523.0521085
15			1166.675	0
16			1166.675	410.009117
17			1333.325	0
18			1333.325	311.7646945
19			1500		0
20			1500		227.699711
21			1666.675	0
22			1666.675	157.341031
23			1833.325	0
24			1833.325	100.2992825
25			2000		0
26			2000		56.242298
27			2166.675	0
28			2166.675	24.940069
29			2333.325	0
30			2333.325	6.227585
31			2500		0

//////////////////////
//// Element Data ////
//////////////////////
Node1	Node2
1		2
3		4
5		6
7		8
9		10
11		12
13		14
15		16
17		18
19		20
21		22
23		24
25		26
27		28
29		30
2		4
4		6
6		8
8		10
10		12
12		14
14		16
16		18
18		20
20		22
22		24
24		26
26		28
28		30
30		31
